# Supplementary material for: Applicability of VGGish embedding in bee colony monitoring: comparison with MFCC in colony sound classification
Source: PeerJ. 2023 Jan 26;11:e14696. doi: 10.7717/peerj.14696 (PMC9884476; doi:10.7717/peerj.14696)
Supplement: Supplemental Information 1 [file peerj-11-14696-s001.zip]

Archive with 38 entries (36 files):
- vggish/
- __MACOSX/._vggish
- vggish/.DS_Store
- __MACOSX/vggish/._.DS_Store
- vggish/vggish_params.py
- __MACOSX/vggish/._vggish_params.py
- vggish/vggish_smoke_test.py
- __MACOSX/vggish/._vggish_smoke_test.py
- vggish/vggish_postprocess.py
- __MACOSX/vggish/._vggish_postprocess.py
- vggish/vggish_input.py
- __MACOSX/vggish/._vggish_input.py
- vggish/vggish_inference_demo.py
- __MACOSX/vggish/._vggish_inference_demo.py
- vggish/vggish_slim.py
- __MACOSX/vggish/._vggish_slim.py
- vggish/mel_features.py
- __MACOSX/vggish/._mel_features.py
- vggish/__pycache__/
- __MACOSX/vggish/.___pycache__
- vggish/README.md
- __MACOSX/vggish/._README.md
- vggish/vggish_export_tfhub.py
- __MACOSX/vggish/._vggish_export_tfhub.py
- vggish/vggish_train_demo.py
- __MACOSX/vggish/._vggish_train_demo.py
- vggish/vggish_pca_params.npz
- __MACOSX/vggish/._vggish_pca_params.npz
- vggish/__pycache__/vggish_input.cpython-39.pyc
- __MACOSX/vggish/__pycache__/._vggish_input.cpython-39.pyc
- vggish/__pycache__/vggish_postprocess.cpython-39.pyc
- __MACOSX/vggish/__pycache__/._vggish_postprocess.cpython-39.pyc
- vggish/__pycache__/vggish_slim.cpython-39.pyc
- __MACOSX/vggish/__pycache__/._vggish_slim.cpython-39.pyc
- vggish/__pycache__/mel_features.cpython-39.pyc
- __MACOSX/vggish/__pycache__/._mel_features.cpython-39.pyc
- vggish/__pycache__/vggish_params.cpython-39.pyc
- __MACOSX/vggish/__pycache__/._vggish_params.cpython-39.pyc
