# Supplementary material for: Applicability of VGGish embedding in bee colony monitoring: comparison with MFCC in colony sound classification
Source: PeerJ. 2023 Jan 26;11:e14696. doi: 10.7717/peerj.14696 (PMC9884476; doi:10.7717/peerj.14696)
Supplement: Supplemental Information 1 [file peerj-11-14696-s001.zip › vggish/vggish_input.py]

# Copyright 2017 The TensorFlow Authors All Rights Reserved.
#
# Licensed under the Apache License, Version 2.0 (the "License");
# you may not use this file except in compliance with the License.
# You may obtain a copy of the License at
#
#     http://www.apache.org/licenses/LICENSE-2.0
#
# Unless required by applicable law or agreed to in writing, software
# distributed under the License is distributed on an "AS IS" BASIS,
# WITHOUT WARRANTIES OR CONDITIONS OF ANY KIND, either express or implied.
# See the License for the specific language governing permissions and
# limitations under the License.
# ==============================================================================

"""Compute input examples for VGGish from audio waveform."""

import numpy as np
import resampy

import mel_features
import vggish_params

try:
  import soundfile as sf

  def wav_read(wav_file):
    wav_data, sr = sf.read(wav_file, dtype='int16')
    return wav_data, sr

except ImportError:

  def wav_read(wav_file):
    raise NotImplementedError('WAV file reading requires soundfile package.')


def waveform_to_examples(data, sample_rate):
  """Converts audio waveform into an array of examples for VGGish.

  Args:
    data: np.array of either one dimension (mono) or two dimensions
      (multi-channel, with the outer dimension representing channels).
      Each sample is generally expected to lie in the range [-1.0, +1.0],
      although this is not required.
    sample_rate: Sample rate of data.

  Returns:
    3-D np.array of shape [num_examples, num_frames, num_bands] which represents
    a sequence of examples, each of which contains a patch of log mel
    spectrogram, covering num_frames frames of audio and num_bands mel frequency
    bands, where the frame length is vggish_params.STFT_HOP_LENGTH_SECONDS.
  """
  # Convert to mono.
  if len(data.shape) > 1:
    data = np.mean(data, axis=1)
  # Resample to the rate assumed by VGGish.
  if sample_rate != vggish_params.SAMPLE_RATE:
    data = resampy.resample(data, sample_rate, vggish_params.SAMPLE_RATE)

  # Compute log mel spectrogram features.
  log_mel = mel_features.log_mel_spectrogram(
      data,
      audio_sample_rate=vggish_params.SAMPLE_RATE,
      log_offset=vggish_params.LOG_OFFSET,
      window_length_secs=vggish_params.STFT_WINDOW_LENGTH_SECONDS,
      hop_length_secs=vggish_params.STFT_HOP_LENGTH_SECONDS,
      num_mel_bins=vggish_params.NUM_MEL_BINS,
      lower_edge_hertz=vggish_params.MEL_MIN_HZ,
      upper_edge_hertz=vggish_params.MEL_MAX_HZ)

  # Frame features into examples.
  features_sample_rate = 1.0 / vggish_params.STFT_HOP_LENGTH_SECONDS
  example_window_length = int(round(
      vggish_params.EXAMPLE_WINDOW_SECONDS * features_sample_rate))
  example_hop_length = int(round(
      vggish_params.EXAMPLE_HOP_SECONDS * features_sample_rate))
  log_mel_examples = mel_features.frame(
      log_mel,
      window_length=example_window_length,
      hop_length=example_hop_length)
  return log_mel_examples


def wavfile_to_examples(wav_file):
  """Convenience wrapper around waveform_to_examples() for a common WAV format.

  Args:
    wav_file: String path to a file, or a file-like object. The file
    is assumed to contain WAV audio data with signed 16-bit PCM samples.

  Returns:
    See waveform_to_examples.
  """
  wav_data, sr = wav_read(wav_file)
  assert wav_data.dtype == np.int16, 'Bad sample type: %r' % wav_data.dtype
  samples = wav_data / 32768.0  # Convert to [-1.0, +1.0]
  return waveform_to_examples(samples, sr)
